# Supplementary material for: Multiblock Analysis of Risk Factors and Management Areas of Calf Mortality in Large-Scale Dairy Herds
Source: Animals (Basel). 2025 Sep 24;15(19):2780. doi: 10.3390/ani15192780 (PMC12524161; doi:10.3390/ani15192780)
Supplement: Supplementary file 1 [file animals-15-02780-s001.zip]

Archive with 4 entries (4 files):
- animals-3841179 Supplementary Table S1.pdf
- animals-3841179 Supplementary Table S2.pdf
- animals-3841179 Supplementary Table S3.pdf
- animals-3841179 Supplementary Table S4.pdf
